# Supplementary material for: Children with autism spectrum disorder and attention deficit hyperactivity disorder have evidence of sensory nerve degeneration
Source: PLoS One. 2026 Feb 23;21(2):e0342439. doi: 10.1371/journal.pone.0342439 (PMC12928439; doi:10.1371/journal.pone.0342439)
Supplement: S1 File — (XLSX) [file pone.0342439.s001.xlsx]

## Sheet: Supplemntary material 1-ASD dei
SubID	Gender	Age	Group (1=ASD+ADHD, 2=ASD-ADHD, 3=HC)	DSM5	CNFD	CNBD	CNFL	GeneralGroup (1=ASD, 2=HC)
1	0	10	1	5	18.7499	20.8332	12.7886	1
2	0	18	1	5	43.7497	66.6662	26.927	1
3	0	9	1	1	33.3331	56.2496	21.0264	1
4	0	10	1	5	20.8332	47.9164	18.9279	1
5	1	10	1	5	16.6666	22.9165	14.1471	1
6	0	7	1	7	22.9165	85.416	22.4522	1
7	0	9	1	6	29.1665	33.3331	17.4913	1
8	0	9	1	7	27.0832	41.6664	19.351	1
9	0	13	1	6	22.9165	24.9998	16.7209	1
10	0	13	1	7	20.8332	35.4164	13.2074	1
11	0	14	1	7	29.1665	99.9993	27.4109	1
12	0	12	1	6	29.1665	68.7495	23.8367	1
13	0	13	1	7	31.2498	20.8332	18.3637	1
14	0	18	1	6	41.6664	60.4163	24.835	1
15	0	9	1	6	33.3331	52.0829	19.6354	1
16	0	8	1	6	31.2498	29.1665	17.4197	1
17	0	14	1	6	24.9999	58.333	19.1123	1
18	0	17	1	7	41.6664	70.8329	25.3168	1
19	0	11	1	7	33.3331	58.3329	19.7504	1
20	0	14	1	7	31.2498	54.1663	20.6813	1
21	1	14	1	6	33.3331	31.2498	20.9591	1
22	1	12	2	6	24.9998	41.6664	21.5993	1
23	0	17	2	5	31.2498	60.4163	21.6319	1
24	0	15	2	5	24.9998	37.4998	17.3372	1
25	0	14	2	5	31.2498	22.9165	17.1006	1
26	0	16	2	7	29.1665	37.4997	15.5902	1
27	0	16	2	5	20.8332	12.4999	12.0855	1
28	1	17	3	#NULL!	33.3331	79.1662	23.6306	2
29	0	17	3	#NULL!	37.4998	41.6664	22.0312	2
30	1	15	3	#NULL!	37.4998	79.1662	21.0503	2
31	0	12	3	#NULL!	33.3331	66.6663	29.5767	2
32	1	15	3	#NULL!	35.4165	95.8326	28.4808	2
33	0	15	3	#NULL!	22.9165	54.1663	16.5798	2
34	0	11	3	#NULL!	24.9998	74.9995	20.766	2
35	1	12	3	#NULL!	29.1665	79.1661	23.3115	2
36	1	13	3	#NULL!	45.8331	85.4161	29.9999	2
37	0	14	3	#NULL!	35.4164	70.8329	26.48	2
38	1	13	3	#NULL!	20.8332	77.0828	21.2977	2
39	1	18	3	#NULL!	29.1665	54.1663	16.493	2
40	0	14	3	#NULL!	29.1665	58.333	20.2886	2
41	0	14	3	#NULL!	43.7497	87.4993	25.9982	2
42	0	12	3	#NULL!	27.0831	97.916	24.5095	2
	#NULL!	#NULL!	#NULL!	#NULL!	#NULL!	#NULL!	#NULL!	#NULL!
